# Supplementary material for: Genome-Wide Insight into Profound Effect of Carbon Catabolite Repressor (Cre1) on the Insect-Pathogenic Lifecycle of Beauveria bassiana
Source: J Fungi (Basel). 2021 Oct 23;7(11):895. doi: 10.3390/jof7110895 (PMC8622151; doi:10.3390/jof7110895)
Supplement: Supplementary file 1 [file jof-07-00895-s001.zip]

Archive with 1 entries (1 files):
- jof-1425492-supplementary.pdf
